# Supplementary material for: Discriminative Ability of TyG, TyG-WC, BAI, FGIR, and QUICKI Indexes in Identifying Metabolic Syndrome in a Pediatric Population with Obesity
Source: Metabolites. 2026 Jun 14;16(6):415. doi: 10.3390/metabo16060415 (PMC13303531; doi:10.3390/metabo16060415)
Supplement: Supplementary file 1 [file metabolites-16-00415-s001.zip]

Archive with 1 entries (1 files):
- metabolites-4332402-supplementary.pdf
